# Supplementary material for: Anti-Inflammatory Effects of β-Cryptoxanthin on 5-Fluorouracil-Induced Cytokine Expression in Human Oral Mucosal Keratinocytes
Source: Molecules. 2023 Mar 24;28(7):2935. doi: 10.3390/molecules28072935 (PMC10095812; doi:10.3390/molecules28072935)
Supplement: Supplementary file 1 [file molecules-28-02935-s001.zip]

Archive with 1 entries (1 files):
- molecules-2071918-supplementary.pdf
